# Supplementary material for: No Significant Association between 25-OH Vitamin D Status and SARS-CoV-2 Antibody Response after COVID-19 Vaccination in Nursing Home Residents and Staff
Source: Vaccines (Basel). 2023 Aug 8;11(8):1343. doi: 10.3390/vaccines11081343 (PMC10458709; doi:10.3390/vaccines11081343)
Supplement: Supplementary file 1 [file vaccines-11-01343-s001.zip]

Archive with 1 entries (1 files):
- vaccines-2480165-supplementary.pdf
